# Supplementary material for: Association between herpes simplex virus 1 exposure and the risk of depression in UK Biobank
Source: Clin Transl Med. 2020 Jun 20;10(2):e108. doi: 10.1002/ctm2.108 (PMC7403656; doi:10.1002/ctm2.108)
Supplement: Supplementary file 2 — Supporting Information [file CTM2-10-e108-s002.xlsx]

## Sheet: Table S1
Table S1.The results from assessing the effect of gene-hsv-1 on PHQ score with P < 5× 10−7.
SNP	CHR	POS	MODEL1	P1	MODEL2	P2	MODEL3	P3
rs6094791	20	46342056	ADD	6.03008e-10	HSV-1	0.244456	ADDxHSV-1	8.60297e-09
rs11059753	12	129024283	DOM	1.013e-08	HSV-1	0.666211	DOMxHSV-1	1.57527e-08
rs9352374	6	77400273	ADD	1.26764e-08	HSV-1	0.112373	ADDxHSV-1	3.48848e-08
rs9343481	6	77400852	ADD	1.26681e-08	HSV-1	0.112729	ADDxHSV-1	3.48951e-08
rs1865749	10	52013434	ADD	1.03307e-09	HSV-1	0.221531	ADDxHSV-1	7.07432e-08
rs12358630	10	52002548	ADD	2.4262e-09	HSV-1	0.211092	ADDxHSV-1	1.9679e-07
rs2813305	10	52007969	ADD	2.28958e-09	HSV-1	0.220661	ADDxHSV-1	2.08093e-07
rs6094791	20	46342056	DOM	2.34748e-08	HSV-1	0.244456	DOMxHSV-1	4.12804e-07
*CHR, chromosome;POS, position;P1,estimates of the effect of gene on PHQ score by using add or dom model;P2,estimates of the effect of HSV-1 on PHQ score by using HSV-1 model;P3,estimates of the effect of interaction on PHQ score by using addxHSV-1 or domxHSV-1;PHQ, Patient Health Questionnaire.

## Sheet: Table S2
Table S2.The top 10 SNPs of results from assessing the effect of gene-HSV-1 on depression.
SNP	CHR	POS	MODEL1	P1	MODEL2	P2	MODEL3	P3
rs465787	5	2388855	DOM	3.4037e-06	HSV-1	0.397929	DOMxHSV-1	1.40214e-06
rs377094	5	2391362	DOM	3.68536e-06	HSV-1	0.438917	DOMxHSV-1	1.87192e-06
rs414421	5	2391361	DOM	3.69957e-06	HSV-1	0.438247	DOMxHSV-1	1.87705e-06
rs113444436	6	35716860	ADD	2.14884e-06	HSV-1	0.619509	ADDxHSV-1	1.91868e-06
rs160730	5	2392831	DOM	5.0587e-06	HSV-1	0.479256	DOMxHSV-1	2.4059e-06
rs465614	5	2390234	DOM	4.65409e-06	HSV-1	0.455624	DOMxHSV-1	2.6675e-06
rs316601	5	2394227	DOM	6.3294e-06	HSV-1	0.507525	DOMxHSV-1	2.93431e-06
rs316603	5	2393387	DOM	6.71265e-06	HSV-1	0.500728	DOMxHSV-1	3.0442e-06
rs149643890	11	62057885	ADD	7.94096e-06	HSV-1	1.68994e-06	ADDxHSV-1	3.83903e-06
rs16758	1	114892159	ADD	5.63908e-06	HSV-1	2.35741e-05	ADDxHSV-1	3.90114e-06
*CHR, chromosome;POS, position;P1,estimates of the effect of gene on PHQ score by using add or dom model;P2,estimates of the effect of HSV-1 on PHQ score by using HSV-1 model;P3,estimates of the effect of interaction on PHQ score by using addxHSV-1 or domxHSV-1;PHQ, Patient Health Questionnaire.

## Sheet: Table S3
Table S3. Association between depression, PHQ score and HSV-1 after SNP status stratification
SNP	Group	Risk allele	Subgroup	B	S.E.	T	P	OR (95%CI)
rs9352374	HSV-1 antibody and depression	A	GG	0.13	0.06	2.05	0.0404	1.13(1.03-1.26)
rs9352374	HSV-1 antibody and depression	A	AG/GA/AA	0.06	0.05	1.12	0.261	1.06(0.97-1.16)
rs9343481	HSV-1 antibody and depression	A	GG	0.13	0.06	2.05	0.0407	1.13(1.03-1.26)
rs9343481	HSV-1 antibody and depression	A	AG/GA/AA	0.06	0.05	1.2	0.23	1.06(0.98-1.16)
rs11059753	HSV-1 antibody and depression	T	CC	0.09	0.05	1.86	0.0626	1.10(1.01-1.19)
rs11059753	HSV-1 antibody and depression	T	CT/TC/TT	0.08	0.06	1.33	0.184	1.09(0.98-1.20)
rs6094791	HSV-1 antibody and depression	A	CC	0.06	0.08	0.84	0.402	1.07(0.94-1.21)
rs6094791	HSV-1 antibody and depression	A	CA/AC/AA	0.1	0.05	2.12	0.034	1.11(1.02-1.19)
rs9352374	HSV-1 seropositivity and depression	A	GG	0.27	0.13	2.06	0.0396	1.31(1.06-1.63)
rs9352374	HSV-1 seropositivity and depression	A	AG/GA/AA	0.27	0.13	2.03	0.042	1.31(1.05-1.63)
rs9343481	HSV-1 seropositivity and depression	A	GG	0.28	0.09	3.27	0.00107	1.32(1.15-1.52)
rs9343481	HSV-1 seropositivity and depression	A	AG/GA/AA	0.41	0.16	2.51	0.012	1.50(1.15-1.96)
rs11059753	HSV-1 seropositivity and depression	T	CC	0.22	0.11	1.99	0.0462	1.24(1.04-1.49)
rs11059753	HSV-1 seropositivity and depression	T	CT/TC/TT	0.32	0.13	2.49	0.0128	1.38(1.12-1.71)
rs6094791	HSV-1 seropositivity and depression	A	CC	-0.12	0.37	-0.32	0.747	0.89(0.49-1.63)
rs6094791	HSV-1 seropositivity and depression	A	CA/AC/AA	0.18	0.1	1.78	0.0743	1.20(1.01-1.41)
rs9352374	HSV-1 antibody and PHQ score	A	GG	-0.04	0.03	-1.2	0.229	-
rs9352374	HSV-1 antibody and PHQ score	A	AG/GA/AA	0.03	0.02	1.29	0.196	-
rs9343481	HSV-1 antibody and PHQ score	A	GG	-0.04	0.03	-1.2	0.231	-
rs9343481	HSV-1 antibody and PHQ score	A	AG/GA/AA	0.03	0.02	1.3	0.193	-
rs11059753	HSV-1 antibody and PHQ score	T	CC	-0.02	0.02	-0.93	0.353	-
rs11059753	HSV-1 antibody and PHQ score	T	CT/TC/TT	0.05	0.03	1.65	0.0984	-
rs6094791	HSV-1 antibody and PHQ score	A	CC	-0.02	0.04	-0.62	0.538	-
rs6094791	HSV-1 antibody and PHQ score	A	CA/AC/AA	0.02	0.02	0.71	0.475	-
rs9352374	HSV-1 seropositivity and PHQ score	A	GG	-0.07	0.06	-1.2	0.229	-
rs9352374	HSV-1 seropositivity and PHQ score	A	AG/GA/AA	0.07	0.05	1.29	0.196	-
rs9343481	HSV-1 seropositivity and PHQ score	A	GG	-0.07	0.06	-1.2	0.231	-
rs9343481	HSV-1 seropositivity and PHQ score	A	AG/GA/AA	0.07	0.05	1.3	0.193	-
rs11059753	HSV-1 seropositivity and PHQ score	T	CC	-0.05	0.05	-0.93	0.353	-
rs11059753	HSV-1 seropositivity and PHQ score	T	CT/TC/TT	0.1	0.06	1.65	0.0984	-
rs6094791	HSV-1 seropositivity and PHQ score	A	CC	-0.05	0.07	-0.62	0.538	-
rs6094791	HSV-1 seropositivity and PHQ score	A	CA/AC/AA	0.03	0.05	0.71	0.475	-
* Logistic regression was used to test the association between depression and HSV-1. Linear regression was used to test the association between PHQ score and HSV-1.

## Sheet: Table S4
Table S4.The results of pathway analyses with FDR< 0.05.
Trait	Model	Pathway list	NES	P	FDR
Depression	DOMxHSV-1	DAVICIONI_TARGETS_OF_PAX_FOXO1_FUSIONS_UP	5.16657	4.99975e-05	0.0006
	DOMxHSV-1	MANALO_HYPOXIA_UP	4.30926	9.9995e-05	0.015275
	DOMxHSV-1	HORIUCHI_WTAP_TARGETS_UP	4.07537	0.000149993	0.0297
	DOMxHSV-1	KEGG_NEUROACTIVE_LIGAND_RECEPTOR_INTERACTION	3.89252	0.000149993	0.0317917
	DOMxHSV-1	DELYS_THYROID_CANCER_DN	3.90803	0.000249988	0.03598
	DOMxHSV-1	KEGG_ARRHYTHMOGENIC_RIGHT_VENTRICULAR_CARDIOMYOPATHY_ARVC	3.94841	4.99975e-05	0.0382
	DOMxHSV-1	PEREZ_TP53_AND_TP63_TARGETS	3.58876	0.000299985	0.0449607
	DOMxHSV-1	VECCHI_GASTRIC_CANCER_ADVANCED_VS_EARLY_UP	3.60093	0.000349983	0.0460962
	DOMxHSV-1	JAATINEN_HEMATOPOIETIC_STEM_CELL_UP	3.50915	0.000449978	0.0474111
	DOMxHSV-1	KEGG_AXON_GUIDANCE	3.63492	0.000349983	0.0477636
	DOMxHSV-1	ACEVEDO_LIVER_CANCER_WITH_H3K27ME3_UP	3.6026	0.000349983	0.0496625
	ADDxHSV-1	MANALO_HYPOXIA_UP	5.33538	4.99975e-05	0.00015
	ADDxHSV-1	ZHAN_MULTIPLE_MYELOMA_MS_UP	5.22227	4.99975e-05	0.000175
	ADDxHSV-1	YAO_TEMPORAL_RESPONSE_TO_PROGESTERONE_CLUSTER_8	4.61174	4.99975e-05	0.00231667
	ADDxHSV-1	ONDER_CDH1_TARGETS_2_UP	4.41145	4.99975e-05	0.0045625
	ADDxHSV-1	DELYS_THYROID_CANCER_DN	4.25458	4.99975e-05	0.00786
	ADDxHSV-1	PEREZ_TP53_AND_TP63_TARGETS	4.02359	9.9995e-05	0.0175167
	ADDxHSV-1	VECCHI_GASTRIC_CANCER_EARLY_DN	3.84657	4.99975e-05	0.0315071
	ADDxHSV-1	HORIUCHI_WTAP_TARGETS_UP	3.6982	0.000299985	0.0497312
PHQ score	DOMxHSV-1	ONDER_CDH1_TARGETS_2_UP	5.74337	4.99975e-05	0
	DOMxHSV-1	DAVICIONI_TARGETS_OF_PAX_FOXO1_FUSIONS_UP	4.3682	9.9995e-05	0.00708333
	DOMxHSV-1	RIGGI_EWING_SARCOMA_PROGENITOR_DN	4.44072	4.99975e-05	0.00765
	DOMxHSV-1	FRASOR_TAMOXIFEN_RESPONSE_UP	4.1139	9.9995e-05	0.0101571
	DOMxHSV-1	VECCHI_GASTRIC_CANCER_ADVANCED_VS_EARLY_UP	4.12441	4.99975e-05	0.0112167
	DOMxHSV-1	BEGUM_TARGETS_OF_PAX3_FOXO1_FUSION_UP	4.13948	4.99975e-05	0.01254
	DOMxHSV-1	MANALO_HYPOXIA_UP	4.15789	9.9995e-05	0.01415
	DOMxHSV-1	LOPES_METHYLATED_IN_COLON_CANCER_DN	3.78733	9.9995e-05	0.0353625
	DOMxHSV-1	GAUSSMANN_MLL_AF4_FUSION_TARGETS_F_UP	3.72365	0.000449978	0.0407944
	DOMxHSV-1	JAATINEN_HEMATOPOIETIC_STEM_CELL_UP	3.66818	0.000249988	0.0411909
	DOMxHSV-1	VECCHI_GASTRIC_CANCER_EARLY_DN	3.69138	0.000249988	0.04155
	DOMxHSV-1	KEGG_CALCIUM_SIGNALING_PATHWAY	3.6114	0.000449978	0.047175
	ADDxHSV-1	DAVICIONI_TARGETS_OF_PAX_FOXO1_FUSIONS_UP	4.87143	4.99975e-05	0.000925
	ADDxHSV-1	ONDER_CDH1_TARGETS_2_UP	4.87703	4.99975e-05	0.0017
	ADDxHSV-1	MANALO_HYPOXIA_UP	4.38913	4.99975e-05	0.00638333
	ADDxHSV-1	DAVICIONI_RHABDOMYOSARCOMA_PAX_FOXO1_FUSION_UP	3.80147	0.00019999	0.0325875
	ADDxHSV-1	BASSO_HAIRY_CELL_LEUKEMIA_DN	3.80403	0.00039998	0.0368929
	ADDxHSV-1	VECCHI_GASTRIC_CANCER_ADVANCED_VS_EARLY_UP	3.87667	0.00019999	0.0389
	ADDxHSV-1	DELYS_THYROID_CANCER_DN	3.82241	0.000249988	0.0398833
	ADDxHSV-1	ACEVEDO_LIVER_CANCER_WITH_H3K27ME3_UP	3.72135	0.000299985	0.0401222
	ADDxHSV-1	LU_AGING_BRAIN_UP	3.91146	0.000249988	0.0420875
